# Supplementary material for: Hospital-Based Surveillance of Respiratory Viruses Among Children Under Five Years of Age with ARI and SARI in Eastern UP, India
Source: Viruses. 2024 Dec 28;17(1):27. doi: 10.3390/v17010027 (PMC11769465; doi:10.3390/v17010027)
Supplement: Supplementary file 1 [file viruses-17-00027-s001.zip]

Archive with 1 entries (1 files):
- viruses-3269513-supplementary.pdf
